# Supplementary material for: Urethritis caused by nongroupable Neisseria meningitidis ST-11 and ST-11026 in China
Source: New Microbes New Infect. 2025 Nov 19;68:101671. doi: 10.1016/j.nmni.2025.101671 (PMC12703959; doi:10.1016/j.nmni.2025.101671)
Supplement: Multimedia component 1 [file mmc1.xlsx]

## Sheet: Supplementary Table S1
Supplementary Table S1. Genetyping
Isolates	Year	rplF	MLST	clonal complex	abcZ	adk	aroE	fumC	gdh	pdhC	pgm	BAST	NHBA_peptide	NadA_peptide	fHbp_peptide	fHbp_allele	PorA_VR1	PorA_VR2	FetA_VR
NM-NCSTDC01	2022	1	11	11	2	3	4	3	8	4	6	New	20	New	896	1127	5-1	10-8	F3-6
NM-NCSTDC02	2022	1	11	11	2	3	4	3	8	4	6	New	20	2	896	1127	5-1	10-8	F3-6
NM-NCSTDC03	2021	3	11026	32	8	10	5	4	711	3	8	New	3	1	1	1	5-2	13-1	F5-1
NM-NCSTDC04	2022	3	11026	32	8	10	5	4	711	3	8	New	3	1	1	1	5-2	13-6	F5-1
NM-NCSTDC05	2022	3	11026	32	8	10	5	4	711	3	8	4910	2	1	1	1	5-2	13-2	F5-1

## Sheet: Supplementary Table S2
Supplementary Table S2. Identification result
Isolates	WGS	MALDI-TOF MS	VITEK2/API NH	Nucleic acid ampliﬁcation test (NAAT)
				GeneXpert CT/NG	Liferiver NG	Tianlong NG	Sansure NG	Fosun Diagnostics NG	Acon NG	Daan NG
NM-NCSTDC01	Nm	Nm	Ng	Neg	Neg	Neg	Neg	Neg	Neg	Neg
NM-NCSTDC02	Nm	Nm	Nm	Neg	Neg	Neg	Neg	Neg	Neg	Neg
NM-NCSTDC04	Nm	Nm	Nm	Neg	Neg	Neg	Neg	Neg	Neg	Neg
NM-NCSTDC05	Nm	Nm	Nm	Neg	Neg	Neg	Neg	Neg	Neg	Neg
Abbreviations: Nm, Neisseria meningitis; Ng, Neisseria gonorrhoeae; Neg, negative; Pos, positive.

## Sheet: Supplementary Table S3
Supplementary Table S3. aniA, norB and adjacent gene alleles
Isolates	NEIS1546	NEIS1547 (gpxA)	NEIS1548 (norB)	NEIS1549 (aniA)	NEIS1550	aniA–norB Annotation
NM-NCSTDC01	1	1	753	204	1	Ng-derived
NM-NCSTDC02	1	1	753	204	1	Ng-derived
NM-NCSTDC03	5	2	19	229	2	Nm
NM-NCSTDC04	5	2	19	229	2	Nm
NM-NCSTDC05	5	2	19	229	2	Nm

## Sheet: Supplementary Table S4
Supplementary Table S4. Potential Ng-derived operons
Isolates	NEIS1445 (fixS)	Annotation	NEIS1444 (lplT)	Annotation	NEIS1443 (dnaQ)	Annotation	NEIS1442 (ispD)	Annotation	NEIS1038 (argB)	Annotation
NM-NCSTDC01	95	Ng-derived	44	Ng-derived	328	Ng-derived	302	Ng-derived	351	Ng-derived
NM-NCSTDC02	95	Ng-derived	44	Ng-derived	328	Ng-derived	302	Ng-derived	351	Ng-derived
NM-NCSTDC03	1	Nm	7	Nm	30	Nm	4	Nm	7	Nm
NM-NCSTDC04	1	Nm	7	Nm	30	Nm	4	Nm	7	Nm
NM-NCSTDC05	1	Nm	7	Nm	30	Nm	4	Nm	7	Nm

## Sheet: Supplementary Table S5
Supplementary Table S5. Antimicrobial resistance determinant alleles
Isolates	β-lactam antibiotics				Efflux pump		Quinolones
	penA	penA (NEIS1753)	porB (NEIS2020)	ponA (NEIS0414)	mtrR (NEIS1635)	mtrR promoter	gyrA	gyrA (NEIS1320)	parC (NEIS1525)
NM-NCSTDC01	316 (F504L/A510V/I515V/H541N/I566V)	1875 (N512Y)	1 (A121D)	78	41	563	140 (T91F/D95G)	New	1
NM-NCSTDC02	1251 (F504L/A510V/I515V/H541N/I566V)	2840 (A311V/I312M/V316T/N512Y)	6458 (A121D)	78	41	563	9 (T91F/D95A)	New	1
NM-NCSTDC03	33 (F504L/A510V/I515V/H541N/I566V)	352 (N512Y)	8150 (A121D)	61	8	267	376 (T91I)	908	51
NM-NCSTDC04	33 (F504L/A510V/I515V/H541N/I566V)	352 (N512Y)	42 (A121D)	61	8	267	376 (T91I)	908	51
NM-NCSTDC05	33 (F504L/A510V/I515V/H541N/I566V)	352 (N512Y)	42 (A121D)	61	8	40 (A39T)	376 (T91I)	908	51
